# Supplementary material for: Longitudinal patterns of the relation between anxiety, depression and posttraumatic stress disorder among postpartum women with and without maternal morbidities in Northwest Ethiopia: a cross-lagged autoregressive structural equation modelling
Source: Arch Public Health. 2022 Oct 29;80:225. doi: 10.1186/s13690-022-00978-0 (PMC9617360; doi:10.1186/s13690-022-00978-0)
Supplement: Supplementary file 6 — Additional file 6: S6. Software functions for Figure 2 and Table 4. [file 13690_2022_978_MOESM6_ESM.do]

sem (PTSD2@a -> PTSD3, ) (PTSD2@e -> Anxiety3, ) (Anxiety2@h -> PTSD3, ) (Anxiety2@c -> Anxiety3, ) (PTSD1@a -> PTSD2, ) (PTSD1@e -> Anxiety2, ) (Anxiety1@h -> PTSD2, ) (Anxiety1@c -> Anxiety2, ), standardized cov( e.PTSD3*e.Anxiety3 e.PTSD2*e.Anxiety2 Anxiety1*PTSD1) nocapslatent
estat gof, stats(all)
