# Supplementary material for: Longitudinal patterns of the relation between anxiety, depression and posttraumatic stress disorder among postpartum women with and without maternal morbidities in Northwest Ethiopia: a cross-lagged autoregressive structural equation modelling
Source: Arch Public Health. 2022 Oct 29;80:225. doi: 10.1186/s13690-022-00978-0 (PMC9617360; doi:10.1186/s13690-022-00978-0)
Supplement: Supplementary file 7 — Additional file 7: S7. Software functions for Figure 3 and Table 4. [file 13690_2022_978_MOESM7_ESM.do]

sem (PTSD2@a -> PTSD3, ) (PTSD2@e -> Dep3, ) (Dep2@h -> PTSD3, ) (Dep2@c -> Dep3, ) (PTSD1@a -> PTSD2, ) (PTSD1@e -> Dep2, ) (Dep1@h -> PTSD2, ) (Dep1@c -> Dep2, ), standardized cov( e.PTSD3*e.Dep3 e.PTSD2*e.Dep2 Dep1*PTSD1) nocapslatent
estat gof, stats(all)
