# Supplementary material for: Longitudinal patterns of the relation between anxiety, depression and posttraumatic stress disorder among postpartum women with and without maternal morbidities in Northwest Ethiopia: a cross-lagged autoregressive structural equation modelling
Source: Arch Public Health. 2022 Oct 29;80:225. doi: 10.1186/s13690-022-00978-0 (PMC9617360; doi:10.1186/s13690-022-00978-0)
Supplement: Supplementary file 8 — Additional file 8: S8. Software functions for Figure 4 and Table 4. [file 13690_2022_978_MOESM8_ESM.do]

sem (Dep2@a -> Dep3, ) (Dep2@e -> Anxiety3, ) (Anxiety2@h -> Dep3, ) (Anxiety2@c -> Anxiety3, ) (Dep1@a -> Dep2, ) (Dep1@e -> Anxiety2, ) (Anxiety1@h -> Dep2, ) (Anxiety1@c -> Anxiety2, ), standardized cov( e.Dep3*e.Anxiety3 e.Dep2*e.Anxiety2 Anxiety1*Dep1) nocapslatent
estat gof, stats(all)
