# Supplementary material for: Longitudinal patterns of the relation between anxiety, depression and posttraumatic stress disorder among postpartum women with and without maternal morbidities in Northwest Ethiopia: a cross-lagged autoregressive structural equation modelling
Source: Arch Public Health. 2022 Oct 29;80:225. doi: 10.1186/s13690-022-00978-0 (PMC9617360; doi:10.1186/s13690-022-00978-0)
Supplement: Supplementary file 10 — Additional file 10: S10. Software functions for Figure 6 and Table 6. [file 13690_2022_978_MOESM10_ESM.do]

sem (FearBirth -> PTSDSymp3, ) (FearBirth -> PTSDSymp2, ) (FearBirth -> PTSDSymp1, ) (FearBirth -> TraumaticBirth, ) (Gravid -> PTSDSymp3, ) (Gravid -> PTSDSymp2, ) (Gravid -> PTSDSymp1, ) (Gravid -> TraumaticBirth, ) (Parity -> PTSDSymp3, ) (Parity -> PTSDSymp2, ) (Parity -> PTSDSymp1, ) (Support -> PTSDSymp3, ) (Support -> PTSDSymp2, ) (Support -> PTSDSymp1, ) (Support -> FearBirth, ) (Support -> TraumaticBirth, ) (TraumaticBirth -> PTSDSymp3, ) (TraumaticBirth -> PTSDSymp2, ) (TraumaticBirth -> PTSDSymp1, ) (DirectMorbidity -> PTSDSymp3, ) (DirectMorbidity -> PTSDSymp2, ) (DirectMorbidity -> PTSDSymp1, ) (IndirectMorbidity -> PTSDSymp3, ) (IndirectMorbidity -> PTSDSymp2, ) (IndirectMorbidity -> PTSDSymp1, ) (IndirectMorbidity -> DirectMorbidity, ), standardized cov( e.PTSDSymp3*e.PTSDSymp2 e.PTSDSymp3*e.PTSDSymp1 e.PTSDSymp2*e.PTSDSymp1) nocapslatent
estat gof, stats(all)
