# Supplementary material for: Longitudinal patterns of the relation between anxiety, depression and posttraumatic stress disorder among postpartum women with and without maternal morbidities in Northwest Ethiopia: a cross-lagged autoregressive structural equation modelling
Source: Arch Public Health. 2022 Oct 29;80:225. doi: 10.1186/s13690-022-00978-0 (PMC9617360; doi:10.1186/s13690-022-00978-0)
Supplement: Supplementary file 11 — Additional file 11: S11. Software functions for Figure 7 and Table 6. [file 13690_2022_978_MOESM11_ESM.do]

sem (FearBirth -> AnxietSymp3, ) (FearBirth -> AnxietySymp2, ) (FearBirth -> AnxietySymp1, ) (FearBirth -> TraumaticBirth, ) (Gravid -> AnxietSymp3, ) (Gravid -> AnxietySymp2, ) (Gravid -> AnxietySymp1, ) (Gravid -> TraumaticBirth, ) (Parity -> AnxietSymp3, ) (Parity -> AnxietySymp2, ) (Parity -> AnxietySymp1, ) (Support -> AnxietSymp3, ) (Support -> AnxietySymp2, ) (Support -> AnxietySymp1, ) (Support -> FearBirth, ) (Support -> TraumaticBirth, ) (TraumaticBirth -> AnxietSymp3, ) (TraumaticBirth -> AnxietySymp2, ) (TraumaticBirth -> AnxietySymp1, ) (DirectMorbidity -> AnxietSymp3, ) (DirectMorbidity -> AnxietySymp2, ) (DirectMorbidity -> AnxietySymp1, ) (IndirectMorbidity -> AnxietSymp3, ) (IndirectMorbidity -> AnxietySymp2, ) (IndirectMorbidity -> AnxietySymp1, ) (IndirectMorbidity -> DirectMorbidity, ), standardized cov( e.AnxietSymp3*e.AnxietySymp2 e.AnxietSymp3*e.AnxietySymp1 e.AnxietySymp2*e.AnxietySymp1) nocapslatent
estat gof, stats(all)
