# Supplementary material for: Longitudinal patterns of the relation between anxiety, depression and posttraumatic stress disorder among postpartum women with and without maternal morbidities in Northwest Ethiopia: a cross-lagged autoregressive structural equation modelling
Source: Arch Public Health. 2022 Oct 29;80:225. doi: 10.1186/s13690-022-00978-0 (PMC9617360; doi:10.1186/s13690-022-00978-0)
Supplement: Supplementary file 12 — Additional file 12: S12. Software functions for Figure 8 and Table 6. [file 13690_2022_978_MOESM12_ESM.do]

sem (FearBirth -> DepSymp3, ) (FearBirth -> DepSymp2, ) (FearBirth -> DepSymp1, ) (FearBirth -> TraumaticBirth, ) (Gravid -> DepSymp3, ) (Gravid -> DepSymp2, ) (Gravid -> DepSymp1, ) (Gravid -> TraumaticBirth, ) (Parity -> DepSymp3, ) (Parity -> DepSymp2, ) (Parity -> DepSymp1, ) (Support -> DepSymp3, ) (Support -> DepSymp2, ) (Support -> DepSymp1, ) (Support -> FearBirth, ) (Support -> TraumaticBirth, ) (TraumaticBirth -> DepSymp3, ) (TraumaticBirth -> DepSymp2, ) (TraumaticBirth -> DepSymp1, ) (DirectMorbidity -> DepSymp3, ) (DirectMorbidity -> DepSymp2, ) (DirectMorbidity -> DepSymp1, ) (IndirectMorbidity -> DepSymp3, ) (IndirectMorbidity -> DepSymp2, ) (IndirectMorbidity -> DepSymp1, ) (IndirectMorbidity -> DirectMorbidity, ), standardized cov( e.DepSymp3*e.DepSymp2 e.DepSymp3*e.DepSymp1 e.DepSymp2*e.DepSymp1) nocapslatent
estat gof, stats(all)
