# Supplementary material for: Longitudinal patterns of the relation between anxiety, depression and posttraumatic stress disorder among postpartum women with and without maternal morbidities in Northwest Ethiopia: a cross-lagged autoregressive structural equation modelling
Source: Arch Public Health. 2022 Oct 29;80:225. doi: 10.1186/s13690-022-00978-0 (PMC9617360; doi:10.1186/s13690-022-00978-0)
Supplement: Supplementary file 14 — Additional file 14: S14. Software functions for the theoretical Model 2. [file 13690_2022_978_MOESM14_ESM.do]

sem (PTSD2 -> PTSD3, ) (Dep2 -> PTSD3, ) (Dep2 -> Dep3, ) (Dep2 -> Anxiety3, ) (Anxiety2 -> Dep3, ) (Anxiety2 -> Anxiety3, ) (PTSD1 -> PTSD2, ) (Dep1 -> Dep2, ) (Dep1 -> Anxiety2, ) (Anxiety1 -> PTSD2, ) (Anxiety1 -> Dep2, ) (Anxiety1 -> Anxiety2, ) (FearBirth -> PTSD1, ) (FearBirth -> Dep1, ) (FearBirth -> Anxiety1, ) (Gravid -> PTSD2, ) (Gravid -> Dep2, ) (Gravid -> Anxiety2, ) (Gravid -> PTSD1, ) (Gravid -> Dep1, ) (Gravid -> Anxiety1, ) (Parity -> PTSD1, ) (Parity -> Dep1, ) (Parity -> Anxiety1, ) (Support -> PTSD1, ) (Support -> Dep1, ) (Support -> Anxiety1, ) (Traumatic_Birth -> PTSD3, ) (Traumatic_Birth -> Dep3, ) (Traumatic_Birth -> Anxiety3, ) (Traumatic_Birth -> PTSD2, ) (Traumatic_Birth -> Dep2, ) (Traumatic_Birth -> Anxiety2, ) (Traumatic_Birth -> PTSD1, ) (Traumatic_Birth -> Dep1, ) (Traumatic_Birth -> Anxiety1, ) (DirectMorbidity -> PTSD3, ) (DirectMorbidity -> Dep3, ) (DirectMorbidity -> Anxiety3, ) (DirectMorbidity -> PTSD2, ) (DirectMorbidity -> Dep2, ) (DirectMorbidity -> Anxiety2, ) (DirectMorbidity -> PTSD1, ) (DirectMorbidity -> Dep1, ) (DirectMorbidity -> Anxiety1, ) (IndirectMorbidity -> DirectMorbidity, ), standardized cov( e.PTSD3*e.Dep3 e.PTSD3*e.Anxiety3 e.Dep3*e.Anxiety3 e.PTSD2*e.Dep2 e.PTSD2*e.Anxiety2 e.Dep2*e.Anxiety2 e.PTSD1*e.Dep1 e.PTSD1*e.Anxiety1 e.Dep1*e.Anxiety1) nocapslatent
estat gof, stats(all)
