# Supplementary material for: Longitudinal patterns of the relation between anxiety, depression and posttraumatic stress disorder among postpartum women with and without maternal morbidities in Northwest Ethiopia: a cross-lagged autoregressive structural equation modelling
Source: Arch Public Health. 2022 Oct 29;80:225. doi: 10.1186/s13690-022-00978-0 (PMC9617360; doi:10.1186/s13690-022-00978-0)
Supplement: Supplementary file 15 — Additional file 15: S15. Software functions for the theoretical Model 3. [file 13690_2022_978_MOESM15_ESM.do]

sem (FearBirth -> DepSymp1, ) (FearBirth -> AnxietySymp1, ) (FearBirth -> PTSDSymp1, ) (FearBirth -> TraumaticBirth, ) (Gravid -> DepSymp1, ) (Gravid -> AnxietySymp1, ) (Gravid -> PTSDSymp1, ) (Gravid -> TraumaticBirth, ) (Parity -> DepSymp1, ) (Parity -> AnxietySymp1, ) (Parity -> PTSDSymp1, ) (Support -> DepSymp1, ) (Support -> AnxietySymp1, ) (Support -> PTSDSymp1, ) (Support -> FearBirth, ) (Support -> TraumaticBirth, ) (TraumaticBirth -> DepSymp1, ) (TraumaticBirth -> AnxietySymp1, ) (TraumaticBirth -> PTSDSymp1, ) (DirectMorbidity -> DepSymp1, ) (DirectMorbidity -> AnxietySymp1, ) (DirectMorbidity -> PTSDSymp1, ) (IndirectMorbidity -> DepSymp1, ) (IndirectMorbidity -> AnxietySymp1, ) (IndirectMorbidity -> PTSDSymp1, ) (IndirectMorbidity -> DirectMorbidity, ), standardized cov( e.DepSymp1*e.AnxietySymp1 e.DepSymp1*e.PTSDSymp1 e.AnxietySymp1*e.PTSDSymp1) nocapslatent
estat gof, stats(all)
