# Supplementary material for: Longitudinal patterns of the relation between anxiety, depression and posttraumatic stress disorder among postpartum women with and without maternal morbidities in Northwest Ethiopia: a cross-lagged autoregressive structural equation modelling
Source: Arch Public Health. 2022 Oct 29;80:225. doi: 10.1186/s13690-022-00978-0 (PMC9617360; doi:10.1186/s13690-022-00978-0)
Supplement: Supplementary file 16 — Additional file 16: S16. Software functions for the theoretical Model 4. [file 13690_2022_978_MOESM16_ESM.do]

sem (FearBirth -> DepSymp2, ) (FearBirth -> AnxietySymp2, ) (FearBirth -> PTSDSymp2, ) (FearBirth -> TraumaticBirth, ) (Gravid -> DepSymp2, ) (Gravid -> AnxietySymp2, ) (Gravid -> PTSDSymp2, ) (Gravid -> TraumaticBirth, ) (Parity -> DepSymp2, ) (Parity -> AnxietySymp2, ) (Parity -> PTSDSymp2, ) (Support -> DepSymp2, ) (Support -> AnxietySymp2, ) (Support -> PTSDSymp2, ) (Support -> FearBirth, ) (Support -> TraumaticBirth, ) (TraumaticBirth -> DepSymp2, ) (TraumaticBirth -> AnxietySymp2, ) (TraumaticBirth -> PTSDSymp2, ) (DirectMorbidity -> DepSymp2, ) (DirectMorbidity -> AnxietySymp2, ) (DirectMorbidity -> PTSDSymp2, ) (IndirectMorbidity -> DepSymp2, ) (IndirectMorbidity -> AnxietySymp2, ) (IndirectMorbidity -> PTSDSymp2, ) (IndirectMorbidity -> DirectMorbidity, ), standardized cov( e.DepSymp2*e.AnxietySymp2 e.DepSymp2*e.PTSDSymp2 e.AnxietySymp2*e.PTSDSymp2) nocapslatent
estat gof, stats(all)
