# Supplementary material for: Longitudinal patterns of the relation between anxiety, depression and posttraumatic stress disorder among postpartum women with and without maternal morbidities in Northwest Ethiopia: a cross-lagged autoregressive structural equation modelling
Source: Arch Public Health. 2022 Oct 29;80:225. doi: 10.1186/s13690-022-00978-0 (PMC9617360; doi:10.1186/s13690-022-00978-0)
Supplement: Supplementary file 17 — Additional file 17: S17. Software functions for the theoretical Model 5. [file 13690_2022_978_MOESM17_ESM.do]

sem (FearBirth -> DepSymp3, ) (FearBirth -> AnxietSymp3, ) (FearBirth -> PTSDSymp3, ) (FearBirth -> TraumaticBirth, ) (Gravid -> DepSymp3, ) (Gravid -> AnxietSymp3, ) (Gravid -> PTSDSymp3, ) (Gravid -> TraumaticBirth, ) (Parity -> DepSymp3, ) (Parity -> AnxietSymp3, ) (Parity -> PTSDSymp3, ) (Support -> DepSymp3, ) (Support -> AnxietSymp3, ) (Support -> PTSDSymp3, ) (Support -> FearBirth, ) (Support -> TraumaticBirth, ) (TraumaticBirth -> DepSymp3, ) (TraumaticBirth -> AnxietSymp3, ) (TraumaticBirth -> PTSDSymp3, ) (DirectMorbidity -> DepSymp3, ) (DirectMorbidity -> AnxietSymp3, ) (DirectMorbidity -> PTSDSymp3, ) (IndirectMorbidity -> DepSymp3, ) (IndirectMorbidity -> AnxietSymp3, ) (IndirectMorbidity -> PTSDSymp3, ) (IndirectMorbidity -> DirectMorbidity, ), standardized cov( e.DepSymp3*e.AnxietSymp3 e.DepSymp3*e.PTSDSymp3 e.AnxietSymp3*e.PTSDSymp3) nocapslatent
estat gof, stats(all)
